# Supplementary material for: Facile Synthesis of Bioactive Silver Nanocomposite Hydrogels with Electro-Conductive and Wound-Healing Properties
Source: Gels. 2025 Jan 22;11(2):84. doi: 10.3390/gels11020084 (PMC11854814; doi:10.3390/gels11020084)
Supplement: Supplementary file 1 [file gels-11-00084-s001.zip]

Archive with 1 entries (1 files):
- gels-3431657-supplementary.pdf
